# Supplementary material for: Comparing the signal enhancement of a gadolinium based and an iron-oxide based contrast agent in low-field MRI
Source: PLoS One. 2021 Aug 17;16(8):e0256252. doi: 10.1371/journal.pone.0256252 (PMC8370648; doi:10.1371/journal.pone.0256252)
Supplement: S1 Dataset — (ZIP) [file pone.0256252.s001.zip]

Archive with 130 entries (110 files):
- MRI scans GD samples/
- MRI scans GD samples/Bovine_blood_gd_concsMdi_jvz-1-study/
- MRI scans GD samples/Bovine_blood_gd_concsMdi_jvz-1-study/001 - 0° - Scout/
- MRI scans GD samples/Bovine_blood_gd_concsMdi_jvz-1-study/001 - 0° - Scout/1.3.76.2.1.1.4.1.3.5313.647703182.0001.dcm
- MRI scans GD samples/Bovine_blood_gd_concsMdi_jvz-1-study/001 - 0° - Scout/1.3.76.2.1.1.4.1.3.5313.647703182.0002.dcm
- MRI scans GD samples/Bovine_blood_gd_concsMdi_jvz-1-study/001 - 0° - Scout/1.3.76.2.1.1.4.1.3.5313.647703182.0003.dcm
- MRI scans GD samples/Bovine_blood_gd_concsMdi_jvz-1-study/004 - 0° - Localizer/
- MRI scans GD samples/Bovine_blood_gd_concsMdi_jvz-1-study/004 - 0° - Localizer/1.3.76.2.1.1.4.1.3.5313.647703226.0001.dcm
- MRI scans GD samples/Bovine_blood_gd_concsMdi_jvz-1-study/004 - 0° - Localizer/1.3.76.2.1.1.4.1.3.5313.647703226.0002.dcm
- MRI scans GD samples/Bovine_blood_gd_concsMdi_jvz-1-study/004 - 0° - Localizer/1.3.76.2.1.1.4.1.3.5313.647703226.0003.dcm
- MRI scans GD samples/Bovine_blood_gd_concsMdi_jvz-1-study/004 - 0° - Localizer/1.3.76.2.1.1.4.1.3.5313.647703226.0004.dcm
- MRI scans GD samples/Bovine_blood_gd_concsMdi_jvz-1-study/004 - 0° - Localizer/1.3.76.2.1.1.4.1.3.5313.647703226.0005.dcm
- MRI scans GD samples/Bovine_blood_gd_concsMdi_jvz-1-study/004 - 0° - Localizer/1.3.76.2.1.1.4.1.3.5313.647703226.0006.dcm
- MRI scans GD samples/Bovine_blood_gd_concsMdi_jvz-1-study/004 - 0° - Localizer/1.3.76.2.1.1.4.1.3.5313.647703226.0007.dcm
- MRI scans GD samples/Bovine_blood_gd_concsMdi_jvz-1-study/011 - 0° - Spin Echo T1/
- MRI scans GD samples/Bovine_blood_gd_concsMdi_jvz-1-study/011 - 0° - Spin Echo T1/1.3.76.2.1.1.4.1.3.5313.647703376.0001.dcm
- MRI scans GD samples/Bovine_blood_gd_concsMdi_jvz-1-study/011 - 0° - Spin Echo T1/1.3.76.2.1.1.4.1.3.5313.647703376.0002.dcm
- MRI scans GD samples/Bovine_blood_gd_concsMdi_jvz-1-study/011 - 0° - Spin Echo T1/1.3.76.2.1.1.4.1.3.5313.647703376.0003.dcm
- MRI scans GD samples/Bovine_blood_gd_concsMdi_jvz-1-study/014 - 0° - Spin Echo T1/
- MRI scans GD samples/Bovine_blood_gd_concsMdi_jvz-1-study/014 - 0° - Spin Echo T1/1.3.76.2.1.1.4.1.3.5313.647703606.0001.dcm
- MRI scans GD samples/Bovine_blood_gd_concsMdi_jvz-1-study/015 - 0° - Turbo 3D T1/
- MRI scans GD samples/Bovine_blood_gd_concsMdi_jvz-1-study/015 - 0° - Turbo 3D T1/1.3.76.2.1.1.4.1.3.5313.647703793.0001.dcm
- MRI scans GD samples/Bovine_blood_gd_concsMdi_jvz-1-study/015 - 0° - Turbo 3D T1/1.3.76.2.1.1.4.1.3.5313.647703793.0002.dcm
- MRI scans GD samples/Bovine_blood_gd_concsMdi_jvz-1-study/015 - 0° - Turbo 3D T1/1.3.76.2.1.1.4.1.3.5313.647703793.0003.dcm
- MRI scans GD samples/Bovine_blood_gd_concsMdi_jvz-1-study/015 - 0° - Turbo 3D T1/1.3.76.2.1.1.4.1.3.5313.647703793.0004.dcm
- MRI scans GD samples/Bovine_blood_gd_concsMdi_jvz-1-study/015 - 0° - Turbo 3D T1/1.3.76.2.1.1.4.1.3.5313.647703793.0005.dcm
- MRI scans GD samples/Bovine_blood_gd_concsMdi_jvz-1-study/015 - 0° - Turbo 3D T1/1.3.76.2.1.1.4.1.3.5313.647703793.0006.dcm
- MRI scans GD samples/Bovine_blood_gd_concsMdi_jvz-1-study/021 - 0° - 3D SST1/
- MRI scans GD samples/Bovine_blood_gd_concsMdi_jvz-1-study/021 - 0° - 3D SST1/1.3.76.2.1.1.4.1.3.5313.647704211.0001.dcm
- MRI scans GD samples/Bovine_blood_gd_concsMdi_jvz-1-study/021 - 0° - 3D SST1/1.3.76.2.1.1.4.1.3.5313.647704211.0002.dcm
- MRI scans GD samples/Bovine_blood_gd_concsMdi_jvz-1-study/021 - 0° - 3D SST1/1.3.76.2.1.1.4.1.3.5313.647704211.0003.dcm
- MRI scans GD samples/Bovine_blood_gd_concsMdi_jvz-1-study/021 - 0° - 3D SST1/1.3.76.2.1.1.4.1.3.5313.647704211.0004.dcm
- MRI scans GD samples/Bovine_blood_gd_concsMdi_jvz-1-study/021 - 0° - 3D SST1/1.3.76.2.1.1.4.1.3.5313.647704211.0005.dcm
- MRI scans GD samples/Bovine_blood_gd_concsMdi_jvz-1-study/021 - 0° - 3D SST1/1.3.76.2.1.1.4.1.3.5313.647704211.0006.dcm
- MRI scans GD samples/Bovine_blood_gd_concsMdi_jvz-1-study/021 - 0° - 3D SST1/1.3.76.2.1.1.4.1.3.5313.647704211.0007.dcm
- MRI scans GD samples/Bovine_blood_gd_concsMdi_jvz-1-study/021 - 0° - 3D SST1/1.3.76.2.1.1.4.1.3.5313.647704211.0008.dcm
- MRI scans GD samples/Bovine_blood_gd_concsMdi_jvz-1-study/021 - 0° - 3D SST1/1.3.76.2.1.1.4.1.3.5313.647704211.0009.dcm
- MRI scans GD samples/Bovine_blood_gd_concsMdi_jvz-1-study/021 - 0° - 3D SST1/1.3.76.2.1.1.4.1.3.5313.647704211.0010.dcm
- MRI scans GD samples/Bovine_blood_gd_concsMdi_jvz-1-study/021 - 0° - 3D SST1/1.3.76.2.1.1.4.1.3.5313.647704211.0011.dcm
- MRI scans GD samples/Bovine_blood_gd_concsMdi_jvz-1-study/021 - 0° - 3D SST1/1.3.76.2.1.1.4.1.3.5313.647704211.0012.dcm
- MRI scans GD samples/Bovine_blood_gd_concsMdi_jvz-1-study/021 - 0° - 3D SST1/1.3.76.2.1.1.4.1.3.5313.647704211.0013.dcm
- MRI scans GD samples/Bovine_blood_gd_concsMdi_jvz-1-study/034 - 0° - 3D SST1/
- MRI scans GD samples/Bovine_blood_gd_concsMdi_jvz-1-study/034 - 0° - 3D SST1/1.3.76.2.1.1.4.1.3.5313.647704583.0001.dcm
- MRI scans GD samples/Bovine_blood_gd_concsMdi_jvz-1-study/034 - 0° - 3D SST1/1.3.76.2.1.1.4.1.3.5313.647704583.0002.dcm
- MRI scans GD samples/Bovine_blood_gd_concsMdi_jvz-1-study/034 - 0° - 3D SST1/1.3.76.2.1.1.4.1.3.5313.647704583.0003.dcm
- MRI scans GD samples/Bovine_blood_gd_concsMdi_jvz-1-study/034 - 0° - 3D SST1/1.3.76.2.1.1.4.1.3.5313.647704583.0004.dcm
- MRI scans GD samples/Bovine_blood_gd_concsMdi_jvz-1-study/034 - 0° - 3D SST1/1.3.76.2.1.1.4.1.3.5313.647704583.0005.dcm
- MRI scans GD samples/Bovine_blood_gd_concsMdi_jvz-1-study/034 - 0° - 3D SST1/1.3.76.2.1.1.4.1.3.5313.647704583.0006.dcm
- MRI scans GD samples/Bovine_blood_gd_concsMdi_jvz-1-study/034 - 0° - 3D SST1/1.3.76.2.1.1.4.1.3.5313.647704583.0007.dcm
- MRI scans GD samples/Bovine_blood_gd_concsMdi_jvz-1-study/034 - 0° - 3D SST1/1.3.76.2.1.1.4.1.3.5313.647704583.0008.dcm
- MRI scans GD samples/Bovine_blood_gd_concsMdi_jvz-1-study/034 - 0° - 3D SST1/1.3.76.2.1.1.4.1.3.5313.647704583.0009.dcm
- MRI scans GD samples/Bovine_blood_gd_concsMdi_jvz-1-study/034 - 0° - 3D SST1/1.3.76.2.1.1.4.1.3.5313.647704583.0010.dcm
- MRI scans GD samples/Bovine_blood_gd_concsMdi_jvz-1-study/034 - 0° - 3D SST1/1.3.76.2.1.1.4.1.3.5313.647704583.0011.dcm
- MRI scans GD samples/Bovine_blood_gd_concsMdi_jvz-1-study/034 - 0° - 3D SST1/1.3.76.2.1.1.4.1.3.5313.647704583.0012.dcm
- MRI scans GD samples/Bovine_blood_gd_concsMdi_jvz-1-study/034 - 0° - 3D SST1/1.3.76.2.1.1.4.1.3.5313.647704583.0013.dcm
- MRI scans GD samples/Bovine_blood_gd_concsMdi_jvz-1-study/047 - 0° - 3D HYCE/
- MRI scans GD samples/Bovine_blood_gd_concsMdi_jvz-1-study/047 - 0° - 3D HYCE/1.3.76.2.1.1.4.1.3.5313.647705045.0001.dcm
- MRI scans GD samples/Bovine_blood_gd_concsMdi_jvz-1-study/047 - 0° - 3D HYCE/1.3.76.2.1.1.4.1.3.5313.647705045.0002.dcm
- MRI scans GD samples/Bovine_blood_gd_concsMdi_jvz-1-study/047 - 0° - 3D HYCE/1.3.76.2.1.1.4.1.3.5313.647705045.0003.dcm
- MRI scans GD samples/Bovine_blood_gd_concsMdi_jvz-1-study/047 - 0° - 3D HYCE/1.3.76.2.1.1.4.1.3.5313.647705045.0004.dcm
- MRI scans GD samples/Bovine_blood_gd_concsMdi_jvz-1-study/047 - 0° - 3D HYCE/1.3.76.2.1.1.4.1.3.5313.647705045.0005.dcm
- MRI scans GD samples/Bovine_blood_gd_concsMdi_jvz-1-study/047 - 0° - 3D HYCE/1.3.76.2.1.1.4.1.3.5313.647705045.0006.dcm
- MRI scans GD samples/Bovine_blood_gd_concsMdi_jvz-1-study/047 - 0° - 3D HYCE/1.3.76.2.1.1.4.1.3.5313.647705045.0007.dcm
- MRI scans GD samples/Bovine_blood_gd_concsMdi_jvz-1-study/047 - 0° - 3D HYCE/1.3.76.2.1.1.4.1.3.5313.647705045.0008.dcm
- MRI scans GD samples/Bovine_blood_gd_concsMdi_jvz-1-study/047 - 0° - 3D HYCE/1.3.76.2.1.1.4.1.3.5313.647705045.0009.dcm
- MRI scans GD samples/Bovine_blood_gd_concsMdi_jvz-1-study/047 - 0° - 3D HYCE/1.3.76.2.1.1.4.1.3.5313.647705045.0010.dcm
- MRI scans FE samples/
- MRI scans FE samples/Bovine_blood_fe_concsMdi_jvz-1-study/
- MRI scans FE samples/Bovine_blood_fe_concsMdi_jvz-1-study/001 - 0° - Scout/
- MRI scans FE samples/Bovine_blood_fe_concsMdi_jvz-1-study/001 - 0° - Scout/1.3.76.2.1.1.4.1.3.5313.647700757.0001.dcm
- MRI scans FE samples/Bovine_blood_fe_concsMdi_jvz-1-study/001 - 0° - Scout/1.3.76.2.1.1.4.1.3.5313.647700757.0002.dcm
- MRI scans FE samples/Bovine_blood_fe_concsMdi_jvz-1-study/001 - 0° - Scout/1.3.76.2.1.1.4.1.3.5313.647700757.0003.dcm
- MRI scans FE samples/Bovine_blood_fe_concsMdi_jvz-1-study/004 - 0° - Localizer/
- MRI scans FE samples/Bovine_blood_fe_concsMdi_jvz-1-study/004 - 0° - Localizer/1.3.76.2.1.1.4.1.3.5313.647700801.0001.dcm
- MRI scans FE samples/Bovine_blood_fe_concsMdi_jvz-1-study/004 - 0° - Localizer/1.3.76.2.1.1.4.1.3.5313.647700801.0002.dcm
- MRI scans FE samples/Bovine_blood_fe_concsMdi_jvz-1-study/004 - 0° - Localizer/1.3.76.2.1.1.4.1.3.5313.647700801.0003.dcm
- MRI scans FE samples/Bovine_blood_fe_concsMdi_jvz-1-study/004 - 0° - Localizer/1.3.76.2.1.1.4.1.3.5313.647700801.0004.dcm
- MRI scans FE samples/Bovine_blood_fe_concsMdi_jvz-1-study/004 - 0° - Localizer/1.3.76.2.1.1.4.1.3.5313.647700801.0005.dcm
- MRI scans FE samples/Bovine_blood_fe_concsMdi_jvz-1-study/004 - 0° - Localizer/1.3.76.2.1.1.4.1.3.5313.647700801.0006.dcm
- MRI scans FE samples/Bovine_blood_fe_concsMdi_jvz-1-study/004 - 0° - Localizer/1.3.76.2.1.1.4.1.3.5313.647700801.0007.dcm
- MRI scans FE samples/Bovine_blood_fe_concsMdi_jvz-1-study/011 - 0° - Spin Echo T1/
- MRI scans FE samples/Bovine_blood_fe_concsMdi_jvz-1-study/011 - 0° - Spin Echo T1/1.3.76.2.1.1.4.1.3.5313.647700941.0001.dcm
- MRI scans FE samples/Bovine_blood_fe_concsMdi_jvz-1-study/011 - 0° - Spin Echo T1/1.3.76.2.1.1.4.1.3.5313.647700941.0002.dcm
- MRI scans FE samples/Bovine_blood_fe_concsMdi_jvz-1-study/011 - 0° - Spin Echo T1/1.3.76.2.1.1.4.1.3.5313.647700941.0003.dcm
- MRI scans FE samples/Bovine_blood_fe_concsMdi_jvz-1-study/014 - 0° - Spin Echo T1/
- MRI scans FE samples/Bovine_blood_fe_concsMdi_jvz-1-study/014 - 0° - Spin Echo T1/1.3.76.2.1.1.4.1.3.5313.647701172.0001.dcm
- MRI scans FE samples/Bovine_blood_fe_concsMdi_jvz-1-study/015 - 0° - Turbo 3D T1/
- MRI scans FE samples/Bovine_blood_fe_concsMdi_jvz-1-study/015 - 0° - Turbo 3D T1/1.3.76.2.1.1.4.1.3.5313.647701359.0001.dcm
- MRI scans FE samples/Bovine_blood_fe_concsMdi_jvz-1-study/015 - 0° - Turbo 3D T1/1.3.76.2.1.1.4.1.3.5313.647701359.0002.dcm
- MRI scans FE samples/Bovine_blood_fe_concsMdi_jvz-1-study/015 - 0° - Turbo 3D T1/1.3.76.2.1.1.4.1.3.5313.647701359.0003.dcm
- MRI scans FE samples/Bovine_blood_fe_concsMdi_jvz-1-study/015 - 0° - Turbo 3D T1/1.3.76.2.1.1.4.1.3.5313.647701359.0004.dcm
- MRI scans FE samples/Bovine_blood_fe_concsMdi_jvz-1-study/015 - 0° - Turbo 3D T1/1.3.76.2.1.1.4.1.3.5313.647701359.0005.dcm
- MRI scans FE samples/Bovine_blood_fe_concsMdi_jvz-1-study/015 - 0° - Turbo 3D T1/1.3.76.2.1.1.4.1.3.5313.647701359.0006.dcm
- MRI scans FE samples/Bovine_blood_fe_concsMdi_jvz-1-study/021 - 0° - 3D SST1/
- MRI scans FE samples/Bovine_blood_fe_concsMdi_jvz-1-study/021 - 0° - 3D SST1/1.3.76.2.1.1.4.1.3.5313.647701778.0001.dcm
- MRI scans FE samples/Bovine_blood_fe_concsMdi_jvz-1-study/021 - 0° - 3D SST1/1.3.76.2.1.1.4.1.3.5313.647701778.0002.dcm
- MRI scans FE samples/Bovine_blood_fe_concsMdi_jvz-1-study/021 - 0° - 3D SST1/1.3.76.2.1.1.4.1.3.5313.647701778.0003.dcm
- MRI scans FE samples/Bovine_blood_fe_concsMdi_jvz-1-study/021 - 0° - 3D SST1/1.3.76.2.1.1.4.1.3.5313.647701778.0004.dcm
- MRI scans FE samples/Bovine_blood_fe_concsMdi_jvz-1-study/021 - 0° - 3D SST1/1.3.76.2.1.1.4.1.3.5313.647701778.0005.dcm
- MRI scans FE samples/Bovine_blood_fe_concsMdi_jvz-1-study/021 - 0° - 3D SST1/1.3.76.2.1.1.4.1.3.5313.647701778.0006.dcm
- MRI scans FE samples/Bovine_blood_fe_concsMdi_jvz-1-study/021 - 0° - 3D SST1/1.3.76.2.1.1.4.1.3.5313.647701778.0007.dcm
- MRI scans FE samples/Bovine_blood_fe_concsMdi_jvz-1-study/021 - 0° - 3D SST1/1.3.76.2.1.1.4.1.3.5313.647701778.0008.dcm
- MRI scans FE samples/Bovine_blood_fe_concsMdi_jvz-1-study/021 - 0° - 3D SST1/1.3.76.2.1.1.4.1.3.5313.647701778.0009.dcm
- MRI scans FE samples/Bovine_blood_fe_concsMdi_jvz-1-study/021 - 0° - 3D SST1/1.3.76.2.1.1.4.1.3.5313.647701778.0010.dcm
- MRI scans FE samples/Bovine_blood_fe_concsMdi_jvz-1-study/021 - 0° - 3D SST1/1.3.76.2.1.1.4.1.3.5313.647701778.0011.dcm
- MRI scans FE samples/Bovine_blood_fe_concsMdi_jvz-1-study/021 - 0° - 3D SST1/1.3.76.2.1.1.4.1.3.5313.647701778.0012.dcm
- MRI scans FE samples/Bovine_blood_fe_concsMdi_jvz-1-study/033 - 0° - 3D SST1/
- MRI scans FE samples/Bovine_blood_fe_concsMdi_jvz-1-study/033 - 0° - 3D SST1/1.3.76.2.1.1.4.1.3.5313.647702149.0001.dcm
- MRI scans FE samples/Bovine_blood_fe_concsMdi_jvz-1-study/033 - 0° - 3D SST1/1.3.76.2.1.1.4.1.3.5313.647702149.0002.dcm
- MRI scans FE samples/Bovine_blood_fe_concsMdi_jvz-1-study/033 - 0° - 3D SST1/1.3.76.2.1.1.4.1.3.5313.647702149.0003.dcm
- MRI scans FE samples/Bovine_blood_fe_concsMdi_jvz-1-study/033 - 0° - 3D SST1/1.3.76.2.1.1.4.1.3.5313.647702149.0004.dcm
- MRI scans FE samples/Bovine_blood_fe_concsMdi_jvz-1-study/033 - 0° - 3D SST1/1.3.76.2.1.1.4.1.3.5313.647702149.0005.dcm
- MRI scans FE samples/Bovine_blood_fe_concsMdi_jvz-1-study/033 - 0° - 3D SST1/1.3.76.2.1.1.4.1.3.5313.647702149.0006.dcm
- MRI scans FE samples/Bovine_blood_fe_concsMdi_jvz-1-study/033 - 0° - 3D SST1/1.3.76.2.1.1.4.1.3.5313.647702149.0007.dcm
- MRI scans FE samples/Bovine_blood_fe_concsMdi_jvz-1-study/033 - 0° - 3D SST1/1.3.76.2.1.1.4.1.3.5313.647702149.0008.dcm
- MRI scans FE samples/Bovine_blood_fe_concsMdi_jvz-1-study/033 - 0° - 3D SST1/1.3.76.2.1.1.4.1.3.5313.647702149.0009.dcm
- MRI scans FE samples/Bovine_blood_fe_concsMdi_jvz-1-study/033 - 0° - 3D SST1/1.3.76.2.1.1.4.1.3.5313.647702149.0010.dcm
- MRI scans FE samples/Bovine_blood_fe_concsMdi_jvz-1-study/033 - 0° - 3D SST1/1.3.76.2.1.1.4.1.3.5313.647702149.0011.dcm
- MRI scans FE samples/Bovine_blood_fe_concsMdi_jvz-1-study/033 - 0° - 3D SST1/1.3.76.2.1.1.4.1.3.5313.647702149.0012.dcm
- MRI scans FE samples/Bovine_blood_fe_concsMdi_jvz-1-study/045 - 0° - 3D HYCE/
- MRI scans FE samples/Bovine_blood_fe_concsMdi_jvz-1-study/045 - 0° - 3D HYCE/1.3.76.2.1.1.4.1.3.5313.647702611.0001.dcm
- MRI scans FE samples/Bovine_blood_fe_concsMdi_jvz-1-study/045 - 0° - 3D HYCE/1.3.76.2.1.1.4.1.3.5313.647702611.0002.dcm
- MRI scans FE samples/Bovine_blood_fe_concsMdi_jvz-1-study/045 - 0° - 3D HYCE/1.3.76.2.1.1.4.1.3.5313.647702611.0003.dcm
- MRI scans FE samples/Bovine_blood_fe_concsMdi_jvz-1-study/045 - 0° - 3D HYCE/1.3.76.2.1.1.4.1.3.5313.647702611.0004.dcm
- MRI scans FE samples/Bovine_blood_fe_concsMdi_jvz-1-study/045 - 0° - 3D HYCE/1.3.76.2.1.1.4.1.3.5313.647702611.0005.dcm
- MRI scans FE samples/Bovine_blood_fe_concsMdi_jvz-1-study/045 - 0° - 3D HYCE/1.3.76.2.1.1.4.1.3.5313.647702611.0006.dcm
- MRI scans FE samples/Bovine_blood_fe_concsMdi_jvz-1-study/045 - 0° - 3D HYCE/1.3.76.2.1.1.4.1.3.5313.647702611.0007.dcm
- MRI scans FE samples/Bovine_blood_fe_concsMdi_jvz-1-study/045 - 0° - 3D HYCE/1.3.76.2.1.1.4.1.3.5313.647702611.0008.dcm
- MRI scans FE samples/Bovine_blood_fe_concsMdi_jvz-1-study/045 - 0° - 3D HYCE/1.3.76.2.1.1.4.1.3.5313.647702611.0009.dcm
- MRI scans FE samples/Bovine_blood_fe_concsMdi_jvz-1-study/045 - 0° - 3D HYCE/1.3.76.2.1.1.4.1.3.5313.647702611.0010.dcm
